# Supplementary material for: (−)-Methyl-Oleocanthal, a New Oleocanthal Metabolite Reduces LPS-Induced Inflammatory and Oxidative Response: Molecular Signaling Pathways and Histones Epigenetic Modulation
Source: Antioxidants (Basel). 2021 Dec 27;11(1):56. doi: 10.3390/antiox11010056 (PMC8772879; doi:10.3390/antiox11010056)
Supplement: Supplementary file 1 [file antioxidants-11-00056-s001.zip]

Archive with 1 entries (1 files):
- antioxidants-1516591-supplementary.pdf
